# Supplementary material for: Clinical Features of LMNA-Related Cardiomyopathy in 18 Patients and Characterization of Two Novel Variants
Source: J Clin Med. 2021 Oct 29;10(21):5075. doi: 10.3390/jcm10215075 (PMC8584896; doi:10.3390/jcm10215075)
Supplement: Supplementary file 1 [file jcm-10-05075-s001.zip]

Archive with 1 entries (1 files):
- jcm-1394979-supplementary.pdf
